# Supplementary material for: Symbiosis of the millipede parasitic nematodes Rhigonematoidea and Thelastomatoidea with evolutionary different origins
Source: BMC Ecol Evol. 2021 Jun 12;21:120. doi: 10.1186/s12862-021-01851-4 (PMC8199837; doi:10.1186/s12862-021-01851-4)
Supplement: Supplementary file 9 — Additional file 9: Table S7. Datasheet of parasitic nematodes isolated from xystodesmid millipedes. [file 12862_2021_1851_MOESM9_ESM.xlsx]

## Sheet: P.l.CU
Parafontaria laminata (Orange) : Chubu University, Kasugai city, Aichi Prefecture 35°16'21.6"N 137°00'50.3"E																																								a
Sample No.		Data		Sex	Segment	Body(mm)	10thSeg	Rhigonema				Travassosinema				Co-prevalence	Other Nematode				note				Statistics by QP30			N	Average	90% confidence limits		95% confidence limits		99% confidence limits
							Width(mm)	♀	♂	Juve	Prevalence	♀	♂	Juve	Prevalence		♀	♂	Juve	Prevalence					Rhigonema		♀	14	3.43	2.14	5.5	1.93	6.07	1.71	7
				集計	Average	32.4687	4.69459	3.42857	3.38462	7.16	30.9735	1.75	1.5	8.12903	27.4336	10.6195	#DIV/0!	#DIV/0!	#DIV/0!	#DIV/0!							♂	13	3.38	2.38	4.15	2.31	4.38	2	4.77
					S.D,	2.68884	0.318683	3.85735	2.02231	6.19597	0.464444	0.957427	0.707107	9.55943	0.448167	0.309459	#DIV/0!	#DIV/0!	#DIV/0!	#DIV/0!							Juvenile	25	7.16	5.28	9.28	5	9.76	4.4	10.48
					2×S.E.	0.517467	0.104782	2.06184	1.12178	2.47839	0.0873824	0.957427	1	3.43385	0.0843199	0.0582229	#DIV/0!	#DIV/0!	#DIV/0!	#DIV/0!					Travassosinema		♀	4	1.75	1	2.25	1	2.55	1	2.75
		Collection	Dissection		N	108	37	14	13	25	113	4	2	31	113	113	0	0	0	0							♂	2	1.5	1	1.5	1	1.5	1	2
					NSQUIR	10.3923	6.08276	3.74166	3.60555	5	10.6301	2	1.41421	5.56776	10.6301	10.6301	0	0	0	0			N=	113			Juvenile	31	8.13	5.87	11.61	5.48	12.45	4.94	14.19
1		2018-04-03	2018-04-09	♂	nodata	30.2	nodata				0				0	0					East Forest
2		2018-04-03	2018-04-09	♂	nodata	28.3	nodata				0				0	0					East Forest					RnFemale	RnMale	Rnjuve	TcFemale	TcMale	TcJuve
3		2018-04-03	2018-04-09	♂	nodata	nodata	nodata				0				0	0					East Forest				%Prevalence	12.3894	11.5044	22.1239	3.53982	1.76991	27.4336
4		2018-04-03	2018-04-09	♂	nodata	29.5	nodata				0				0	0					East Forest				N	14	13	25	4	2	31
5		2018-04-10	2018-04-12	♂	nodata	29.3	nodata				0				0	0					East Forest					1	1	1	1	1	1
6		2018-04-10	2018-04-12	♂	nodata	31.1	nodata				0				0	0					East Forest					1	1	1	1	2	1
7		2018-04-10	2018-04-12	♂	nodata	31.3	nodata				0				0	0					East Forest					1	1	1	2		1
8		2018-04-10	2018-04-12	♂	nodata	31.4	nodata				0				0	0					East Forest					1	2	1	3		1
9		2018-04-10	2018-04-12	♂	nodata	25.4	nodata				0				0	0					East Forest					1	2	1			1
10		2018-04-10	2018-04-13	♂	nodata	30.2	nodata				0				0	0					East Forest					1	2	1			1
11		2018-04-10	2018-04-13	♂	nodata	nodata	nodata				0				0	0					East Forest					2	4	2			1
12		2018-04-10	2018-04-13	♀	nodata	nodata	nodata				0				0	0					East Forest					2	4	2			2
13		2018-04-10	2018-04-16	♂	nodata	29	nodata				0				0	0					East Forest					2	4	3			3
14		2018-04-10	2018-04-16	♂	nodata	28.9	nodata				0				0	0					East Forest					3	5	3			3
15		2018-04-10	2018-04-16	♂	nodata	nodata	nodata				0				0	0					East Forest					4	5	4			3
16		2018-04-10	2018-04-16	♂	nodata	nodata	nodata				0				0	0					East Forest					5	6	4			3
17		2018-04-17	2018-04-19	nodata	nodata	33.6	nodata				0				0	0					East Forest					11	7	4			4
18		2018-04-17	2018-04-19	nodata	nodata	28.4	nodata				0				0	0					East Forest					13		5			4
19		2018-04-17	2018-04-19	nodata	nodata	30	nodata				0				0	0					East Forest							9			4
20		2018-05-15	2018-05-17	♀	nodata	36	nodata		2		1				0	0					NE Forest							9			5
21		2018-05-22	2018-05-22	♀	nodata	30.6	nodata				0				0	0					NE Forest							10			5
22		2018-05-24	2018-05-24	♀	nodata	30	nodata				0				0	0					East Forest							12			5
23		2018-05-24	2018-05-24	♀	nodata	29.5	nodata				0				0	0					East Forest							12			6
24		2018-05-24	2018-05-24	♂	nodata	31	nodata				0				0	0					East Forest							13			7
25		2018-06-13	2018-06-13	♂	nodata	33.7	nodata				0			8	1	0					NE Forest							13			8
26		2018-06-14	2018-06-14	♀	nodata	31.8	nodata	1			1				0	0					NE Forest							13			9
27		2018-06-14	2018-06-14	♂	nodata	31	nodata	3			1			3	1	1					NE Forest							16			10
28		2018-06-14	2018-06-14	♀	nodata	30.9	nodata				0				0	0					NE Forest							16			12
29		2018-06-21	2018-06-21	♂	nodata	34.3	nodata		6	2	1			5	1	1					NE Forest							23			12
30		2018-06-21	2018-06-21	♂	nodata	31.5	nodata				0			46	1	0					NE Forest										13
31		2018-06-21	2018-06-21	♂	nodata	31.8	nodata		4		1			23	1	1					NE Forest										16
32		2018-07-31	2018-07-31	♀	nodata	31.21	nodata			1	1			5	1	1					NE Forest										16
33		2018-08-07	2018-08-07	♀	nodata	32.13	nodata				0			12	1	0					NE Forest										23
34		2018-08-07	2018-08-07	♂	nodata	32.1	nodata				0			13	1	0					NE Forest										26
35		2018-08-07	2018-08-07	♂	nodata	34.19	nodata				0			10	1	0					NE Forest										46
36		2018-08-07	2018-08-07	♀	nodata	35.7	nodata				0			16	1	0					NE Forest
37		2018-12-04	2018-12-06	♀	nodata	35.1	nodata		1		1				0	0					NE Forest
38		2018-12-05	2018-12-06	♂	nodata	33.5	nodata	1			1			26	1	1					NE Forest
39		2019-03-20	2019-03-21	♂	nodata	36.24	nodata				0			3	1	0					NE Forest
40		2019-03-20	2019-03-21	♀	nodata	31.44	nodata				0			9	1	0					NE Forest
41		2019-03-20	2019-03-21	♂	nodata	31.12	nodata				0			4	1	0					NE Forest
42		2019-03-20	2019-03-21	♂	nodata	33.49	nodata	1			1	3	2	7	1	1					NE Forest
43		2019-03-20	2019-03-21	nodata	nodata	29.93	nodata				0			12	1	0					NE Forest
44		2019-04-08	2019-04-10	♂	nodata	34.38	nodata				0			4	1	0					NE Forest
45		2019-04-08	2019-04-10	♂	nodata	35.24	nodata				0			16	1	0					NE Forest
46		2019-04-08	2019-04-10	♀	nodata	36.76	nodata				0			3	1	0					NE Forest
47		2019-04-08	2019-04-10	♀	nodata	34.38	nodata				0				0	0					NE Forest
48		2019-04-08	2019-04-10	♀	nodata	38.07	nodata				0				0	0					NE Forest
49		2019-04-08	2019-04-10	♀	nodata	34.89	nodata				0			3	1	0					NE Forest
50		2019-04-08	2019-04-12	♂	nodata	33.87	nodata				0			6	1	0					NE Forest
51		2019-04-08	2019-04-12	♂	nodata	35.33	nodata				0			4	1	0					NE Forest
52		2019-04-08	2019-04-12	♂	nodata	30.52	nodata				0			5	1	0					NE Forest
53		2019-04-08	2019-04-12	♂	nodata	33.27	nodata				0				0	0					NE Forest
54		2019-03-20	2019-03-21	♂	nodata	31.98	nodata	1			1			1	1	1					East Forest
55		2019-03-21	2019-03-22	♂	nodata	33.37	nodata				0				0	0					East Forest
56		2019-03-22	2019-03-23	♂	nodata	32.65	nodata				0				0	0					East Forest
57		2019-03-23	2019-03-24	♂	nodata	32.13	nodata				0				0	0					East Forest
58		2019-03-24	2019-03-25	♂	nodata	33.87	nodata				0				0	0					East Forest
59		2019-03-25	2019-03-26	♀	nodata	31.59	nodata				0				0	0					East Forest
60		2019-03-26	2019-03-27	♀	nodata	28.35	nodata				0				0	0					East Forest
61		2019-04-08	2019-04-10	♂	nodata	29.4	nodata				0			1	1	0					East Forest
62		2019-04-08	2019-04-10	Nymph	nodata	19.23	nodata				0				0	0					East Forest
63		2019-04-08	2019-04-10	♀	nodata	30.08	nodata				0				0	0					East Forest
64		2019-04-08	2019-04-10	♂	nodata	32.18	nodata				0				0	0					East Forest
65		2019-04-08	2019-04-10	♀	nodata	33.04	nodata				0				0	0					East Forest
66		2019-04-08	2019-04-12	♂	nodata	33.94	nodata				0				0	0					East Forest
67		2019-04-08	2019-04-12	♂	nodata	30.91	nodata				0				0	0					East Forest
68		2019-04-08	2019-04-12	♂	nodata	33.09	nodata				0				0	0					East Forest
69		2019-04-08	2019-04-12	♂	nodata	29.57	nodata				0				0	0					East Forest
70		2019-04-08	2019-04-12	♂	nodata	29.71	nodata				0			1	1	0					East Forest
71		2019-04-08	2019-04-12	♂	nodata	30.05	nodata				0				0	0					East Forest
72	N1	2019-05-15	2019-05-27	♂	20	32.62	4.56				0				0	0					NE Forest
73	N2	2019-05-15	2019-05-27	♂	nodata	35.93	nodata				0				0	0					NE Forest
74	N3	2019-05-15	2019-05-27	♀	nodata	33.91	nodata				0				0	0					NE Forest
75	N4	2019-05-15	2019-05-27	♂	nodata	31.75	nodata				0				0	0					NE Forest
76	N5	2019-05-15	2019-05-27	♂	nodata	34	nodata				0				0	0					NE Forest
77	N6	2019-05-15	2019-05-27	♂	nodata	33.47	nodata				0				0	0					NE Forest
78	N1	2019-07-03	2019-07-04	♀	20	30.95	4.37				0				0	0					East Forest
79	N2	2019-07-03	2019-07-04	♀	20	35.96	5.01	11	2	3	1				0	0					East Forest
80	N3	2019-07-03	2019-07-04	♂	20	30.31	4.24			4	1				0	0					East Forest
81	N4	2019-07-03	2019-07-04	♂	20	32.03	4.34				0				0	0					East Forest
82	N5	2019-07-03	2019-07-04	♀	20	34.31	4.65				0				0	0					East Forest
83	N6	2019-07-03	2019-07-04	♂	20	37.25	4.9		1		1				0	0					East Forest
84	N7	2019-07-03	2019-07-04	♀	20	34.14	4.89				0				0	0					East Forest
85	N8	2019-07-03	2019-07-04	♀	20	32.8	4.58				0				0	0					East Forest
86	N9	2019-07-03	2019-07-04	♀	20	32.28	4.69				0				0	0					East Forest
87	N10	2019-07-03	2019-07-04	♀	20	31.22	4.43	1			1				0	0					East Forest
88	N11	2019-07-03	2019-07-04	♂	20	34.67	4.68			12	1				0	0					East Forest
89	N12	2019-07-03	2019-07-04	♀	20	30.9	4.69		1	1	1				0	0					East Forest
90	N13	2019-07-03	2019-07-04	♂	20	33.91	4.49				0				0	0					East Forest
91	N14	2019-07-03	2019-07-04	♂	20	31.55	4.27			13	1				0	0					East Forest
92	N15	2019-07-03	2019-07-04	♀	20	33.2	4.66				0				0	0					East Forest
93	N16	2019-07-03	2019-07-04	♀	20	28.49	4.21				0				0	0					East Forest
94	N17	2019-07-03	2019-07-04	♂	20	34.58	4.89		4	9	1			2	1	1					NE Forest
95	N18	2019-07-03	2019-07-04	♀	20	36.57	5.49	4	5	1	1	1			0	0					NE Forest
96	N19	2019-07-03	2019-07-04	♂	20	31.7	4.22				0				0	0					NE Forest
97	N20	2019-07-03	2019-07-04	♂	20	35.43	4.7			16	1				0	0					NE Forest
98	N21	2019-07-03	2019-07-04	♂	20	34.34	4.87			23	1				0	0					NE Forest
99	N22	2019-07-03	2019-07-04	♂	20	33.2	4.72	2	7	13	1				0	0					NE Forest
100	N23	2019-07-03	2019-07-04	♂	20	32.97	4.56		2	5	1	2	1	1	1	1					NE Forest
101	N1	2019-07-03	2019-07-05	♂	20	35.56	4.64			16	1			1	1	1					NE Forest
102	N2	2019-07-03	2019-07-05	♂	20	35.14	4.53			9	1				0	0					NE Forest
103	N3	2019-07-03	2019-07-05	♂	20	35.66	4.76	1		4	1				0	0					NE Forest
104	N4	2019-07-03	2019-07-05	♀	20	33.87	5.34	2		1	1				0	0					NE Forest
105	N5	2019-07-03	2019-07-05	♀	20	34.42	5.31			10	1			1	1	1					NE Forest
106	N6	2019-07-03	2019-07-05	♀	20	29.48	4.38				0				0	0					NE Forest
107	N7	2019-07-03	2019-07-05	♂	20	34.68	4.65	5	4	13	1	1		1	1	1					NE Forest
108	N8	2019-07-03	2019-07-05	♂	20	35.09	4.58	13	5	1	1				0	0					NE Forest
109	N9	2019-07-03	2019-07-05	♂	20	32.28	4.51			2	1				0	0					NE Forest
110	N10	2019-07-03	2019-07-05	♂	20	34.24	4.68			3	1				0	0					NE Forest
111	N11	2019-07-03	2019-07-05	♀	20	36.06	5.13			1	1				0	0					NE Forest
112	N12	2019-07-03	2019-07-05	♂	20	33.84	4.79	2		12	1				0	0					NE Forest
113	N13	2019-07-03	2019-07-05	♀	20	35.16	5.29			4	1				0	0					NE Forest

## Sheet: P.t.CU
Parafontaria tonominea species complex (Orange) : Chubu University, Kasugai city, Aichi Prefecture 35°16'21.6"N 137°00'50.3"E
Sample No.		Data		Sex	Segment	Body(mm)	10thSeg	Rhigonema				Travassosinema				Co-prevalence	Other Nematode				note				Statistics by QP30			Average		90%confidence limits		95%confidence limits		99%confidence limits
							Width(mm)	♀	♂	Juve	Prevalence	♀	♂	Juve	Prevalence		♀	♂	Juve	Prevalence					Rhigonema		♀	74	11.47	10.11	12.8	9.86	13.07	9.31	13.59
					Average	51.7067	7.30276	11.473	10.9863	24.0267	96.3415	5.92857	1.9	4.52632	71.9512	71.9512	#DIV/0!	#DIV/0!	#DIV/0!	#DIV/0!							♂	73	10.99	9.77	12.47	9.55	12.7	9.05	13.26
					S.D,	3.80042	0.26914	7.06762	6.99105	31.72	0.188897	4.89845	1.44732	6.12253	0.452002	0.452002	#DIV/0!	#DIV/0!	#DIV/0!	#DIV/0!							Juvenile	75	24.03	19.32	31.85	18.61	33.57	17.21	37.8
					2×S.E.	0.8498	0.0617449	1.64319	1.63648	7.32543	0.0417203	1.30917	0.647261	2.80921	0.0998306	0.0998306	#DIV/0!	#DIV/0!	#DIV/0!	#DIV/0!					Travassosinema		♀	56	5.93	4.96	7.11	4.77	7.32	4.45	7.84
		Collection	Dissection		N	80	76	74	73	75	82	56	20	19	82	82	0	0	0	0							♂	20	1.9	1.45	2.5	1.4	2.6	1.25	2.85
					NSQUIR	8.94427	8.7178	8.60233	8.544	8.66025	9.05539	7.48331	4.47214	4.3589	9.05539	9.05539	0	0	0	0			N=	82			Juvenile	19	4.53	2.79	7.37	2.47	8.05	2	9.32
1		2018-05-15	2018-05-17	♀	nodata	55	7.59	9	28	7	1	1			1	1
2		2018-05-22	2018-05-22	♂	nodata	49	7.28	13	8	10	1				0	0										RnFemale	RnMale	Rnjuve	TcFemale	TcMale	TcJuve
3		2018-05-22	2018-05-22	♀	nodata	53.8	7.46	21	8	20	1	3			1	1									% Prevalence	90.2439	89.0244	91.4634	68.2927	24.3902	23.1707
4		2018-05-25	2018-05-25	♂	nodata	51.2	7.37	8	3	2	1	12	1		1	1									N	74	73	75	56	20	19
5		2018-05-25	2018-05-25	♂	nodata	49.5	7.45	17	9	16	1	2			1	1										1	1	1	1	1	1
6		2018-05-30	2018-05-30	♂	nodata	50	7.12	16	23	10	1	6			1	1										1	1	1	1	1	1
7		2018-05-30	2018-05-30	♂	nodata	55	7.14	23	15	10	1	2			1	1										1	1	1	1	1	1
8		2018-05-30	2018-05-30	♂	nodata	50	7.29	15	15	27	1	2	3		1	1										2	2	1	1	1	1
9		2018-06-13	2018-06-13	♀	nodata	50	7.81				0				0	0										2	2	1	1	1	1
10		2018-06-13	2018-06-13	♂	nodata	50.3	7.28	21	11		1				0	0										3	2	2	1	1	1
11		2018-06-13	2018-06-13	♂	nodata	52.3	7.34	17	19	4	1		2		1	1										3	2	2	1	1	1
12		2018-06-21	2018-06-21	♀	nodata	48.7	6.94				0				0	0										3	3	2	1	1	1
13		2018-07-18	2018-07-18	♀	nodata	48.24	7.53			25	1	8	1		1	1										3	3	2	2	1	1
14		2018-07-18	2018-07-18	♀	nodata	40.57	6.9	6	11	12	1		1	2	1	1										4	3	2	2	1	2
15		2018-07-31	2018-07-31	♀	nodata	46.98	7.32	4	3	47	1				0	0										4	3	3	2	1	2
16		2018-08-07	2018-08-07	♀	nodata	46.11	7.16	6	7	12	1	3			1	1										5	3	3	2	1	2
17		2018-08-07	2018-08-07	♀	nodata	43.64	7.05			25	1	2			1	1										5	4	3	2	2	3
18		2018-08-07	2018-08-07	♀	nodata	49.18	7.78	5	8	26	1	6			1	1										5	4	4	2	2	3
19		2018-08-29	2018-08-30	♀	nodata	49.69	7.15	2	1	3	1				0	0										5	4	4	2	2	4
20		2018-08-29	2018-08-30	♀	nodata	50.88	6.92	5	5	4	1	1			1	1										5	5	4	2	3	10
21		2018-09-05	2018-09-06	♀	nodata	52.24	7.21	10	4	1	1				0	0										6	5	4	3	3	13
22		2018-09-05	2018-09-06	♀	nodata	54.8	7.44	7	4	20	1	1		1	1	1										6	5	5	3	3	16
23		2018-09-05	2018-09-06	♂	nodata	53.09	7.43	7	7	13	1	2	6	1	1	1										6	5	5	3	5	22
24		2018-09-05	2018-09-06	♂	nodata	51.19	7.39	8	6	2	1	6	1	1	1	1										6	6	5	3	6
25		2019-03-20	2019-03-21	Nymph	19	31.78	nodata	8	2	18	1				0	0										6	6	6	3
26		2019-04-05	2019-04-05	♀	20	51.42	nodata	2	2		1				0	0										6	6	6	3
27		2019-04-08	2019-04-09	♀	20	52.45	nodata	1	3	6	1	1			1	1										6	6	7	3
28		2019-04-08	2019-04-09	♀	20	55.74	nodata	12	12	51	1	6			1	1										6	7	7	4
29		2019-04-08	2019-04-09	♀	20	46.33	nodata	1	2	5	1				0	0										7	7	9	4
30		2019-04-15	2019-04-16	♀	20	52.75	nodata	9	10	2	1				0	0										7	7	9	4
31		2019-04-23	2019-04-24	♀	20	55.8	7.51	3		33	1	4			1	1										8	7	9	5
32		2019-04-23	2019-04-24	♂	20	51.49	7.32	5	14	16	1	2			1	1										8	7	10	5
33		2019-04-23	2019-04-24	♀	20	56.74	7.7	19	16	9	1				0	0										8	8	10	5
34		2019-04-23	2019-04-24	♀	20	55.97	7.7	1	3	1	1				0	0										8	8	10	5
35		2019-05-15	2019-05-21	♀	nodata	49.81	6.99	5	3	9	1				0	0										8	8	10	6
36		2019-05-15	2019-05-21	♂	nodata	51.13	7.25	6	5	31	1	6	1	3	1	1										8	8	11	6
37		2019-05-15	2019-05-21	♀	nodata	48.04	6.88		1		1				0	0										8	9	12	6
38		2019-05-15	2019-05-21	♂	nodata	50.69	6.93	8	13	3	1				0	0										9	9	12	6
39		2019-05-15	2019-05-21	♀	nodata	50.91	7.29	6	9	1	1			2	1	1					10号館南の森					9	10	12	6
40		2019-05-15	2019-05-21	nodata	nodata	51.71	7.38	3	7	13	1				0	0					10号館南の森					9	10	13	6
41		2019-05-24	2019-05-24	♂	20	51.1	7.31	9	5	5	1				0	0										9	10	13	6
42		2019-05-24	2019-05-24	♂	20	53.14	7.38	28	6	6	1	1			1	1										9	11	15	6
43		2019-05-15	2019-05-27	♀	20	50.62	7.16		2	1	1				0	0										10	11	16	6
44		2019-05-24	2019-05-27	♂	20	53.08	7.47	16	11	1	1				0	0										10	11	16	7
45		2019-05-24	2019-05-27	♀	20	53.29	7.51	22	12	21	1	4	2	16	1	1										12	11	16	7
46		2019-07-03	2019-07-08	♂	20	55.76	7.44	9	6		1	1			1	1					創立者胸像の森					12	11	18	8
47		2019-07-03	2019-07-08	♂	20	54.49	7.44	20	17	4	1				0	0					創立者胸像の森					12	12	18	8
48		2019-07-03	2019-07-08	♀	20	48.92	7.04				0				0	0										12	12	19	8
49		2019-07-03	2019-07-08	♀	20	51.03	7.23	20	26	3	1	6			1	1										12	12	20	9
50		2019-07-03	2019-07-08	♀	20	49.65	7.2	5	8	20	1	2		3	1	1										13	13	20	10
51		2019-07-03	2019-07-08	♀	20	50.79	7.43	17	20	7	1	1			1	1										14	13	20	10
52		2019-10-29	2019-10-30	♀	20	53.5	7.3	14	17	25	1	8			1	1										14	13	20	10
53	1	2020-07-28	2020-07-29	♀	20	57.1	7.5	17	7	2	1	2			1	1										15	14	20	11
54	2	2020-07-28	2020-07-29	♀	20	57.9	7.8	6	6	38	1	3			1	1										15	14	21	12
55	3	2020-07-28	2020-07-29	♂	20	53.4	7.6	12		2	1	5			1	1										15	14	23	12
56	4	2020-07-28	2020-07-29	♀	20	53.2	7.5	22	19	10	1	8			1	1										16	15	25	13
57	5	2020-07-28	2020-07-29	♂	20	52.8	7.4	9	5	163	1	5			1	1										16	15	25	16
58	6	2020-07-28	2020-07-29	♀	20		7.6	8	16	30	1	3			1	1										17	15	25	18
59	7	2020-07-28	2020-07-29	♂	20	55	7.2	23	26	11	1	3	1		1	1										17	16	26	20
60	8	2020-07-28	2020-07-29	♂	20	54.9	7.3	20	19	19	1	12	3	22	1	1										17	16	27	22
61	9	2020-07-28	2020-07-29	♀	20	52.2	6.9	6	10	18	1	9			1	1										17	16	28
62	10	2020-07-28	2020-07-30	♀	20	53.4	6.8	8	7	20	1				0	0										17	17	29
63	11	2020-07-28	2020-07-30	♂	20	53.1	7.5	12	18	42	1	10	1		1	1										19	17	29
64	12	2020-07-28	2020-07-30	♂	20	53.4	7.4	6	15	120	1	18	2	13	1	1										19	18	30
65	13	2020-07-28	2020-07-30	♀	20	55.3	7.5	15	10	20	1	6			1	1										20	18	31
66	14	2020-07-28	2020-07-30	♂	20		7.2			4	1	1			1	1										20	19	33
67	15	2020-07-28	2020-07-30	♀	20	54	7.6	8	4	29	1	7	1	1	1	1										20	19	34
68	16	2020-07-28	2020-07-30	♀	20	56	7.2	19	25	23	1	13			1	1										20	19	38
69	17	2020-07-28	2020-07-30	♂	20	49.8	7.2	15	11	15	1	6	1	1	1	1										20	19	42
70	18	2020-07-28	2020-07-30	♂	20	50.8	6.7	12	13	12	1	11			1	1										21	20	44
71	19	2020-07-28	2020-07-30	♀	20	54.1	7.8	20	16	34	1	10	1		1	1										21	20	47
72	20	2020-07-28	2020-07-30	♀	20	57	7.7	17	14	28	1	5			1	1										22	23	51
73	21	2020-07-28	2020-07-30	♀	20	51.6	7.8	29	19	29	1	22		1	1	1										22	25	56
74	22	2020-07-28	2020-07-31	♀	20	56.7	7.2	3	1	151	1	5		1	1	1										23	26	68
75	23	2020-07-28	2020-07-31	♀	20	55.3	7.4	14	26	9	1	4			1	1										23	26	90
76	24	2020-07-28	2020-07-31	♀	20	50.1	6.9	3	14	16	1	6	1	2	1	1										24	26	107
77	25	2020-07-28	2020-07-31	♀	20	49.6	7.1	20	18	90	1	3		1	1	1										28	28	120
78	26	2020-07-28	2020-07-31	♀	20	54.3	7.3	6	12	107	1	20	1	1	1	1										29		151
79	27	2020-07-28	2020-07-31	♀	20	52.7	6.9	4		5	1	3			1	1												163
80	28	2020-07-28	2020-07-31	♂	20	50.7	6.9	24	20	68	1	7			1	1
81	29	2020-07-28	2020-07-31	♀	20	52	6.7	10	11	44	1	16	5	4	1	1
82	30	2020-07-28	2020-07-31	♂	20	50.6	7.2	12	13	56	1	10	3	10	1	1

## Sheet: P.t.Kinka
Parafontaria tonominea species complex (Gray) : Mt. Kinka, Gifu city, Gifu Prefecture 35°25'55.9"N 136°47'31.0"E																																								a
Sample No.		Data		Sex	Segment	Body(mm)	10thSeg	Rhigonema				Travassosinema				Co-prevalence	Other Nematode				note				Statistics by QP30			N	Average	90% confidence limits		95% confidence limits		99% confidence limits
							Width(mm)	♀	♂	Juve	Prevalence	♀	♂	Juve	Prevalence		♀	♂	Juve	Prevalence					Rhigonema		♀	39	11.05	9.33	13.15	9.03	13.46	8.36	14.38
					Average	52.0485	7.79636	11.0513	9.92308	6.68571	95.3488	1.89474	#DIV/0!	1.8	48.8372	46.5116	1.5	#DIV/0!	#DIV/0!	4.54545							♂	39	9.92	8.26	12.23	8	12.72	7.36	13.64
					S.D,	2.73524	1.54952	7.39825	7.48467	6.30019	0.213083	0.994135	#DIV/0!	0.83666	0.505781	0.504685	0.707107	#DIV/0!	#DIV/0!	0.210707							Juvenile	35	6.69	5.2	8.63	4.97	9	4.54	9.8
					2×S.E.	0.854346	0.467198	2.36934	2.39701	2.12985	0.0649896	0.45614	#DIV/0!	0.748331	0.154262	0.153927	1	#DIV/0!	#DIV/0!	0.0635306					Travassosinema		♀	18	1.89	1.5	2.22	1.44	2.33	1.33	2.56
		Collection	Dissection		N	41	44	39	39	35	43	19	0	5	43	43	2	0	0	44							♂	0	-	-	-	-	-	-	-
					NSQUIR	6.40312	6.63325	6.245	6.245	5.91608	6.55744	4.3589	0	2.23607	6.55744	6.55744	1.41421	0	0	6.63325			N=	43			Juvenile	5	1.8	1.2	2.22	1	2.2	1	2.6
1	N1	2019-06-03	2019/6/3N1	♀	20	55.04	7.96	9	10	8	1	4			1	1				0
	N1無効データ	2019-06-03	2019/6/10N1	♀	20		7.47	nodata				2								0						RnFemale	RnMale	Rnjuve	TcFemale	TcMale	TcJuve
3	N2	2019-06-03	2019/6/10N2	♀	20	54.44	7.91	9	9	6	1	1			1	1				0					%Prevalence	90.6977	90.6977	81.3953	41.8605	0	11.6279
4	N3	2019-06-03	2019/6/10N3	♂	20	51.75	7.25	14	13	10	1	1			1	1				0					N	39	39	35	18	0	5
5	N4	2019-06-03	2019/6/10N4	♀	20	56.19	7.76	2			1				0	0				0						1	1	1	1		1
6	N2	2019-06-17	2019/6/19N2	♂	20	53.18	7.88	2	1	1	1	2			1	1				0						2	1	1	1		1
7	N3	2019-06-17	2019/6/19N3	♂	20	45.06	7.9				0				0	0				0	脱皮直後					2	2	1	1		2
8	N4	2019-06-17	2019/6/19N4	♂	20	49.01	7.85		2	1	1				0	0				0						2	2	1	1		2
9	N5	2019-06-17	2019/6/19N5	♀	20	58.52	7.88	5	16	10	1			1	1	1	1			1						2	2	1	1		3
10	N6	2019-06-17	2019/6/19N6	♀	20	48.87	7.8	12	10	14	1	4			1	1	2			1						3	3	1	1
11	N7	2019-06-17	2019/6/19N7	♀	nodata		8.15	26	39	28	1	3			1	1				0						4	4	1	1
12	N8	2019-06-17	2019/6/19N8	♀	20		7.41	27	15	15	1	2			1	1				0						4	4	2	1
13	N5	2019-06-17	2019/6/20N5	♂	20	54.83	7.63	14	6	3	1	2		2	1	1				0						4	4	2	2
14	N6	2019-06-17	2019/6/20N6	♂	20	49.85	7.16	20	17	17	1	2			1	1				0						5	4	2	2
15	N1	2019-06-17	2019/6/21N1	♂	20	52.29	7.33	19	20	1	1	1			1	1				0						5	4	2	2
16	N2	2019-06-17	2019/6/21N2	♂	20	51.24	7.78			1	1				0	0				0						6	5	2	2
17	N12	2019-06-17	2019/6/22N12	♂	20	52.71	7.47	12	17	4	1				0	0				0						7	5	2	2
18	N13	2019-06-17	2019/6/22N13	♂	20	48.68	7.65	14	12	4	1				0	0				0						7	5	3	2
19	N14	2019-06-17	2019/6/22N14	♀	20	46.93	7.98	10	10	5	1				0	0				0						8	6	4	3
20	N15	2019-06-17	2019/6/22N15	♂	20	48.19	7.75				0	1			1	0				0						9	6	4	3
21	N1	2019-06-17	2019/6/24N1	♂	20	52.48	7.76	2	2		1	1			1	1				0						9	7	4	4
22	N2	2019-06-17	2019/6/24N2	♂	20	52.26	7.48	6	4	2	1				0	0				0						9	7	5	4
23	N3	2019-06-17	2019/6/24N3	♂	20	51.41	7.23	7	5		1	1			1	1				0						9	7	5
24	N4	2019-06-17	2019/6/24N4	♂	20	53.91	7.98	10	11		1				0	0				0						10	9	5
25	N7	2019-06-17	2019/6/24N7	♂	20	51.78	7.43	19	20	6	1				0	0				0						10	10	6
26	N8	2019-06-17	2019/6/24N8	♂	20	54.81	7.26	14	4	1	1				0	0				0						10	10	6
27	N19	2019-06-17	2019/6/24N10	♂	20	52.6	7.09	5	4	5	1	3		3	1	1				0						10	10	6
28	N11	2019-06-17	2019/6/24N11	♂	20	53.81	7.71	4	7	1	1				0	0				0						12	10	8
29	N5	2019-06-17	2019/6/26N5	♂	20	51.69	7.73	10	6	2	1	1			1	1				0						12	11	9
30	N6	2019-06-17	2019/6/26N6	♂	20	47.84	6.44	28	19	17	1				0	0				0						13	12	10
31	N7	2019-06-17	2019/6/26N7	♂	20	47.78	7.41	10	7	4	1				0	0				0						14	13	10
32	N8	2019-06-17	2019/6/26N8	♂	20	53.25	7.65	22	13	9	1	1			1	1				0						14	13	11
33	N12	2019-06-17	2019/6/26N12	♀	20	50.97	7.91	9	3	1	1	2			1	1				0						14	13	13
34	N13	2019-06-17	2019/6/26N13	♂	20	51.82	7.59	8	5	2	1	2			1	1				0						14	15	14
35	Kt1	2020-05-22	2020-06-04	♀	20	54.5	7.7	3	4		1				0	0				0						19	16	15
36	Kt2	2020-05-22	2020-06-04	♂	20	54.1	7.5	13	13	11	1				0	0				0						19	17	15
37	Kt3	2020-05-22	2020-06-05	♂	20	55.2	8	9	2	6	1				0	0				0						19	17	17
38	Kt4	2020-05-22	2020-06-05	♂	20	52.8	7.4	4	1	2	1			2	1	1				0						20	17	17
39	Kt5	2020-05-22	2020-06-05	♀	20	52.9	7.1	19	17	2	1				0	0				0						20	17	28
40	Kt6	2020-05-22	2020-06-05	♂	20	52.8	7.7	1	5		1			1	1	1				0						22	19
41	Kt7	2020-05-22	2020-06-05	♀	20	51.4	7.1	7	10	5	1				0	0				0						26	20
42	Kt8	2020-05-22	2020-06-05	♂	20	50	7.2	4	4	2	1				0	0				0						27	20
43	Kt9	2020-05-22	2020-06-05	♂	20	52	7.1	2	7	13	1				0	0				0						28	39
44	Kt10	2020-05-22	2020-06-05	♂	20	55.1	17.6	20	17	15	1				0	0				0

## Sheet: P.l.Kinka
Parafontaria laminata(Orange) : Mt. Kinka, Gifu city, Gifu Prefecture 35°25'55.9"N 136°47'31.0"E																																								a
Sample No.		Data		Sex	Segment	Body(mm)	10thSeg	Rhigonema				Travassosinema				Co-prevalence	Other Nematode				note				Statistics by QP30			N	Average	90% confidence limits		95% confidence limits		99% confidence limits
							Width(mm)	♀	♂	Juve	Prevalence	♀	♂	Juve	Prevalence		♀	♂	Juve	Prevalence					Rhigonema		♀	13	2.69	1.92	3.46	1.85	3.69	1.69	4.15
					Average	45.7048	6.25094	2.69231	2.92308	12.3333	74.2857	1.5	#DIV/0!	1	14.2857	14.2857	1.5	#DIV/0!	#DIV/0!	5.71429							♂	13	2.92	2.31	4	2.15	4.15	2	4.62
					S.D,	2.83265	0.314564	1.79743	1.84669	18.3414	0.44344	1	#DIV/0!	#DIV/0!	0.355036	0.355036	0.707107	#DIV/0!	#DIV/0!	0.235504							Juvenile	24	12.33	7.83	21.83	7.33	23.08	6.58	26.13
					2×S.E.	1.01752	0.111215	0.997037	1.02436	7.48783	0.14991	1	#DIV/0!	#DIV/0!	0.120024	0.120024	1	#DIV/0!	#DIV/0!	0.0796149					Travassosinema		♀	4	1.5	1	2	1	2	1	2.5
		Collection	Dissection		N	31	32	13	13	24	35	4	0	1	35	35	2	0	0	35							♂	0	0	-	-	-	-	-	-
					NSQUIR	5.56776	5.65685	3.60555	3.60555	4.89898	5.91608	2	0	1	5.91608	5.91608	1.41421	0	0	5.91608			N=	35			Juvenile	1	1	-	-	-	-	-	-
1		2019-06-03	2019/6/3N2	♂	20	43.17	5.96	2		8	1				0	0				0
2		2019-06-03	2019/6/10N5	♀	20	42.24	6.04				0				0	0				0						RnFemale	RnMale	Rnjuve	TcFemale	TcMale	TcJuve
3		2019-06-17	2019/6/19N9	♂	20	41.07	6.09	3	3	12	1				0	0				0					%Prevalence	37.1429	37.1429	68.5714	11.4286	0	2.85714
4		2019-06-17	2019/6/19N10	♂	20		nodata	1	4	12	1				0	0				0					N	13	13	24	4	0	1
5		2019-06-17	2019/6/19N11	♂	nodata		nodata	1	4	2	1	3			1	1				0	宿主死亡					1	1	1	1		1
6		2019-06-17	2019/6/20N1	♂	20	45.85	6.02			1	1	1			1	1				0						1	1	1	1
7		2019-06-17	2019/6/20N2	♀	nodata	44.6	6.45				0				0	0				0						1	2	2	1
8		2019-06-17	2019/6/20N3	♂	nodata	43.09	6.43			8	1				0	0				0						1	2	3	3
9		2019-06-17	2019/6/20N4	♀	20	43.14	6.07			1	1				0	0				0						2	2	3
10		2019-06-17	2019/6/22N1	♂	20	44.37	6.19		2	3	1				0	0				0						2	2	3
11		2019-06-17	2019/6/22N2	♂	20	48.21	6.04		2		1				0	0				0						2	2	4
12		2019-06-17	2019/6/22N3	♂	20		5.72				0				0	0				0						3	3	4
13		2019-06-17	2019/6/22N4	♂	20	43.64	6.05			7	1				0	0				0						3	3	5
14		2019-06-17	2019/6/22N5	♂	nodata		nodata	7	1	10	1				0	0				0	宿主、寄生線虫死亡					3	4	7
15		2019-06-17	2019/6/22N7	♂	20	39.46	5.85	5	2	12	1				0	0				0						4	4	7
16		2019-06-17	2019/6/22N8	♂	20	47.52	6.65				0				0	0				0						5	4	7
17		2019-06-17	2019/6/22N9	♂	20	47.77	6.2	1			1				0	0				0						7	8	8
18		2019-06-17	2019/6/22N10	♂	20	43.8	6.1	3	3	5	1	1			1	1				0								8
19		2019-06-17	2019/6/22N11	♂	20	48.02	6.57	2	2	10	1				0	0				0								9
20	Kl1	2020-05-22	2020-05-28	♂	20	50.4	6.8			12	1				0	0				0								10
21	Kl2	2020-05-22	2020-05-28	♂	20	47.4	6.3			4	1				0	0				0								10
22	Kl3	2020-05-22	2020-05-28	♂	20	47.4	6.9			9	1	1			1	1				0								12
23	Kl4	2020-05-22	2020-05-29	♂	20	50.1	6.4				0				0	0				0								12
24	Kl5	2020-05-22	2020-05-29	♂	20	44.8	6			3	1			1	1	1				0								12
25	Kl6	2020-05-22	2020-05-29	♂	20	51.7	6.6			7	1				0	0	2			1								12
26	Kl7	2020-05-22	2020-05-29	♂	20	43.8	5.7			7	1				0	0	1			1								21
27	Kl8	2020-05-22	2020-05-29	♂	20	43.2	6.4	1	1	50	1				0	0				0								50
28	Kl9	2020-05-22	2020-05-29	♂	20	46.6	6.8	4	8	4	1				0	0				0								85
29	Kl10	2020-05-22	2020-05-29	♂	20	45.9	6.4	3	4	85	1				0	0				0
30	Kl11	2020-05-22	2020-05-29	♀	20	47.8	6.4	2	2	21	1				0	0				0
31	Kl12	2020-05-22	2020-05-29	♂	20	45.3	5.9			3	1				0	0				0
32	Kl13	2020-05-22	2020-05-29	♂	20	47	6.5				0				0	0				0
33	Kl14	2020-05-22	2020-06-01	♀	20	49.6	6.4				0				0	0				0
34	Kl15	2020-05-22	2020-06-01	♀	20	45.7	5.9				0				0	0				0
35	Kl16	2020-05-22	2020-06-01	♂	20	44.2	6.2				0				0	0				0

## Sheet: P.t.Hyaku
Parafontaria tonominea species complex (Gray) : Hyakunen Park, Seki city, Gifu Prefecture 35°28'32.2"N 136°52'27.8"E																																				a
Sample No.		Data		Sex	Segment	Body(mm)	10thSeg	Rhigonema				Travassosinema				Co-prevalence	note				Statistics by QP30			N	Average	90% confidence limits		95% confidence limits		99% confidence limits
							Width(mm)	♀	♂	Juve	Prevalence	♀	♂	Juve	Prevalence						Rhigonema		♀	22	11.82	9.91	13.77	9.55	14.14	8.91	14.91
					Average	52.9	7.84955	11.8182	11.4545	13.7727	100	2.5	1	1	45.4545	45.4545							♂	22	11.45	9.91	14.55	9.68	15.18	9.23	16.77
					S.D,	2.26586	0.304888	5.48276	6.15457	8.66812	0	2.39046	#DIV/0!	#DIV/0!	0.509647	0.509647							Juvenile	22	13.77	11.05	16.86	10.55	17.45	9.68	18.32
					2×S.E.	0.966164	0.130005	2.33785	2.62432	3.6961	0	1.69031	#DIV/0!	#DIV/0!	0.217314	0.217314					Travassosinema		♀	8	2.5	1.5	4.25	1.38	5	1.25	5.5
		Collection	Dissection		N	22	22	22	22	22	22	8	1	1	22	22							♂	1	1	-	-	-	-	-	-
					NSQUIR	4.69042	4.69042	4.69042	4.69042	4.69042	4.69042	2.82843	1	1	4.69042	4.69042			N=	22			Juvenile	1	1	-	-	-	-	-	-
1		2019-05-05	2019-05-06	♀	20	51.21	8.11	4	4	4	1				0	0
2		2019-05-05	2019-05-06	♀	20	52.11	8.2	8	10	7	1				0	0						RnFemale	RnMale	Rnjuve	TcFemale	TcMale	TcJuve
3		2019-05-05	2019-05-06	♂	20	52.56	8.02	15	9	6	1				0	0					%Prevalence	100	100	100	36.3636	4.54545	4.54545
4		2019-05-05	2019-05-07	♀	20	56.42	8.26	23	34	36	1	1			1	1					N	22	22	22	8	1	1
5	H1	2020-05-22	2020-05-23	♂	20	53.2	8.1	16	14	25	1				0	0						2	4	3	1	1	1
6	H2	2020-05-22	2020-05-23	♂	20	55.8	8.1	12	6	6	1				0	0						4	6	4	1
7	H3	2020-05-22	2020-05-23	♀	20	52.5	7.7	16	16	11	1	1			1	1						6	6	4	1
8	H4	2020-05-22	2020-05-25	♀	20	50.4	7.4	6	9	11	1	3			1	1						6	6	5	1
9	H5	2020-05-22	2020-05-25	♂	20	52.7	7.9	7	6	5	1	1			1	1						7	7	6	2
10	H6	2020-05-22	2020-05-25	♂	20	52.4	7.6	14	16	17	1		1		1	1						8	8	6	3
11	H7	2020-05-22	2020-05-25	♀	20	54.6	7.4	22	11	19	1	8			1	1						9	9	6	3
12	H8	2020-05-22	2020-05-25	♂	20	58.1	7.6	10	10	16	1	3			1	1						10	9	7	8
13	H9	2020-05-22	2020-05-25	♂	20	49.9	7.6	10	12	19	1				0	0						10	10	7
14	H10	2020-05-22	2020-05-25	♂	20	54.6	8.3	2	8	21	1				0	0						10	10	11
15	H11	2020-05-22	2020-05-25	♂	20	53.5	7.8	14	7	20	1	2			1	1						12	10	11
16	H12	2020-05-22	2020-05-25	♀	20	48	7.4	6	12	7	1	1			1	1						12	11	16
17	H13	2020-05-22	2020-05-28	♂	20	50.8	7.4	9	11	3	1				0	0						12	11	17
18	H14	2020-05-22	2020-05-28	♂	20	51	7.9	12	10	6	1				0	0						12	11	18
19	H15	2020-05-22	2020-05-28	♀	20	53.3	7.9	12	6	18	1				0	0						14	12	19
20	H16	2020-05-22	2020-05-28	♂	20	53.8	7.8	10	11	20	1			1	1	1						14	12	19
21	H17	2020-05-22	2020-05-28	♂	20	54.1	7.9	12	12	4	1				0	0						15	12	20
22	H18	2020-05-22	2020-05-28	♀	20	52.8	8.3	20	18	22	1				0	0						16	14	20
																						16	16	21
																						20	16	22
																						22	18	25
																						23	34	36

## Sheet: P.t.Embara
Parafontaria tonominea species complex : Embara, Yamagata city, Gifu Prefecture 35°39'42.1"N 136°44'02.0"E
Sample No.		Data		Sex	Segment	Body(mm)	10thSeg	Rhigonema				Travassosinema				Co-prevalence	Other Nematode				Co-prevalence with		note				Statistics by QP30			N	Average	90% confidence limits		95% confidence limits		99% confidence limits
							Width(mm)	♀	♂	Juve	Prevalence	♀	♂	Juve	Prevalence		♀	♂	Juve	Prevalence	Rhigonema	Travassosinema					Rhigonema		♀	19	6.05	4.74	7.32	4.47	7.58	4.11	8.05
					Average	61.765	8.74	6.05263	7.16667	2.93333	100	1.63636	#DIV/0!	2	55	55	2	1	1	40	40	25							♂	18	7.17	5.22	9.78	4.89	10.61	4.33	11.72
					S.D,	2.35468	0.290915	3.58196	6.09001	3.08143	0	0.924416	#DIV/0!	#DIV/0!	0.510418	0.510418	1.19523	#DIV/0!	0	0.502625									Juvenile	15	2.93	2	4.8	1.87	5.2	1.73	6.13
					2×S.E.	1.05304	0.130101	1.64351	2.87086	1.59125	0	0.557444	#DIV/0!	#DIV/0!	0.228266	0.228266	0.845154	#DIV/0!	0	0.224781							Travassosinema		♀	11	1.64	1.27	2.09	1.18	2.27	1.09	2.55
		Collection	Dissection		N	20	20	19	18	15	20	11	0	1	20	20	8	1	3	20									♂	0	0	-	-	-	-	-	-
					NSQUIR	4.47214	4.47214	4.3589	4.24264	3.87298	4.47214	3.31662	0	1	4.47214	4.47214	2.82843	1	1.73205	4.47214					N=	20			Juvenile	1	2	-	-	-	-	-	-
1	Gt1	200620	200623	♂	20	60.3	8.9	6	4	3	1	2			1	1	3		1	1	1	1					Thelastoma		♀	8	2	1.38	2.63	1.25	2.75	1	3
2	Gt2	200620	200623	♂	20	61.7	8.6	6	7	1	1				0	0	1			1	1	0							♂	1	1	-	-	-	-	-	-
3	Gt3	200620	200623	♂	20	62.3	8.9	14	17	4	1	1			1	1	3			1	1	1							Juvenile	3	1	-	-	-	-	-	-
4	Gt4	200620	200623	♂	20	56.8	8.7	9	4	2	1	2			1	1				0	0	0
5	Gt5	200620	200624	♂	20	59.2	8.6	4	6	1	1	1			1	1				0	0	0						RnFemale	RnMale	Rnjuve	TcFemale	TcMale	TcJuve	ThFemale	ThMale	ThJuve
6	Gt6	200620	200624	♂	20	59.2	9	4	6	13	1	1			1	1				0	0	0					%Prevalence	95	90	75	55	0	5	40	5	15
7	Gt7	200620	200624	♂	20	57.1	8.1	6	7		1	1			1	1				0	0	0					N	19	18	15	11	0	1	8	1	3
8	Gt8	200620	200625	♂	20	64.3	8.7	4	17		1	2			1	1				0	0	0						1	1	1	1		2	1	1	1
9	Gt9	200620	200625	♂	20	61.3	9	1	2	2	1				0	0	2			1	1	0						1	2	1	1			1		1
10	Gt10	200620	200625	♀	20	60.3	8.5	9	22	4	1				0	0				0	0	0						1	2	1	1			1		1
11	Gt11	200620	200625	♀	20	65.4	9.1	10	12	5	1	1		2	1	1	1			1	1	1						2	2	1	1			1
12	Gt12	200620	200625	♀	20	61.8	9			1	1	4			1	1	4	1	1	1	1	1						4	3	1	1			2
13	Gt13	200620	200625	♀	20	64	8.8	2	2	1	1	2			1	1	1		1	1	1	1						4	3	1	1			3
14	Gt14	200620	200625	♀	20	63.9	9.1	1			1				0	0				0	0	0						4	4	2	2			3
15	Gt15	200620	200625	♀	20	63	8.9	10	3	3	1				0	0				0	0	0						5	4	2	2			4
16	Gt16	200620	200625	♀	20	62.2	8.5	1	2	1	1				0	0				0	0	0						6	4	2	2
17	Gt17	200620	200625	♀	20	62.2	8.6	5	1		1				0	0				0	0	0						6	6	3	2
18	Gt18	200620	200625	♂	20	64.4	8.5	8	4	2	1				0	0				0	0	0						6	6	3	4
19	Gt19	200620	200625	♂	20	63.2	8.2	6	10		1	1			1	1				0	0	0						6	7	4
20	Gt20	200620	200625	♀	20	62.7	9.1	9	3	1	1				0	0	1			1	1	0						8	7	4
																												9	10	5
																												9	12	13
																												9	17
																												10	17
																												10	22
																												14

## Sheet: P.l.Embara
Parafontaria longa: Embara, Yamagata city, Gifu Prefecture 35°39'42.1"N 136°44'02.0"E
Sample No.		Data		Sex	Segment	Body(mm)	10thSeg	Rhigonema				Travassosinema				Co-prevalence	Other Nematode				note				Statistics by QP30			N	Average	90% confidence limits		95% confidence limits		99% confidence limits
							Width(mm)	♀	♂	Juve	Prevalence	♀	♂	Juve	Prevalence		♀	♂	Juve	Prevalence					Rhigonema		♀	5	7.6	4.4	10.8	3.4	11.8	3	12.2
					Average	55.7143	7.25714	7.6	5.75	7.2	71.4286	7.66667	#DIV/0!	2	42.8571	42.8571	1	#DIV/0!	#DIV/0!	14.2857							♂	4	5.75	4.5	6.25	4	6.5	4	6.5
					S.D,	3.35183	0.468534	5.02991	1.25831	6.83374	0.48795	3.21455	#DIV/0!	#DIV/0!	0.534522	0.534522	#DIV/0!	#DIV/0!	#DIV/0!	0.377964							Juvenile	5	7.2	3.6	13	3.2	13.6	3.2	16
					2×S.E.	2.53375	0.354178	4.49889	1.25831	6.11228	0.368856	3.71184	#DIV/0!	#DIV/0!	0.404061	0.404061	#DIV/0!	#DIV/0!	#DIV/0!	0.285714					Travassosinema		♀	3	7.67	4	9.33	4	9.67	4	9.67
		Collection	Dissection		N	7	7	5	4	5	7	3	0	1	7	7	1	0	0	7							♂	0	2	-	-	-	-	-	-
					NSQUIR	2.64575	2.64575	2.23607	2	2.23607	2.64575	1.73205	0	1	2.64575	2.64575	1	0	0	2.64575			N=	7			Juvenile	1		-	-	-	-	-	-
1	Ot1	200620	200626	♀	20	55	7.4	8	6	4	1	4			1	1				0					Thelastoma		♀	1
2	Ot2	200620	200626	♀	20	61.1	7.6	15	7	19	1	10			1	1				0							♂	0
3	Ot3	200620	200626	♂	20	57.2	7	6	6	2	1				0	0				0							Juvenile	0
4	Ot4	200620	200626	♂	20	54	7.5	8	4	4	1				0	0				0
5	Ot5	200620	200626	♀	20	58.4	7.8	1		7	1	9		2	1	1	1			1						RnFemale	RnMale	Rnjuve	TcFemale	TcMale	TcJuve	ThFemale	ThMale	ThJuve
6	Ot6	200620	200626	♂	20	52.4	7.1				0				0	0				0					%Prevalence	71.4286	57.1429	71.4286	42.8571	0	14.2857	14.2857	0	0
7	Ot7	200620	200630	♂	20	51.9	6.4				0				0	0				0					N	5	4	5	3	0	1	1	0	0
																										1	4	2	4		2	1
																										6	6	4	9
																										8	6	4	10
																										8	7	7
																										15		19

## Sheet: R.c.Yamaga
Riukiaria cornuta: Mt. Shimono, Yamaga city, Kumamoto Prefecture 32°56'27.6"N 130°38'58.4"E
Sample No.		Data		Sex	Segment	Body(mm)	10thSeg	Rhigonema				Travassosinema				Co-prevalence	Thelastoma				Co-prevalence		note				Statistics by QP30			N	Average	90% confidence limits		95% confidence limits		99% confidence limits
							Width(mm)	♀	♂	Juve	Prevalence	♀	♂	Juve	Prevalence		♀	♂	Juve	Prevalence	with Rhigo	with Travasso					Rhigonema		♀	31	26.61	22.65	31.29	21.81	32.26	20.35	34.35
					Average	67.8545	9.18286	26.6129	18.3548	12.0968	100	5.23077	1	2	83.871	83.871	3.37037	1	#DIV/0!	87.0968	87.0968	77.4194							♂	31	18.35	15.65	21.39	15.16	22.03	14.32	23.29
					S.D,	3.1791	0.324118	14.9347	10.1046	10.209	0	3.71276	0	#DIV/0!	0.373878	0.373878	2.37208	#DIV/0!	#DIV/0!	0.340777	0.340777	0.425024							Juvenile	31	12.1	9.61	15.42	9.13	16.06	8.23	17.68
					2×S.E.	1.18069	0.173249	5.3647	3.62968	3.66718	0	1.45627	0	#DIV/0!	0.134301	0.134301	0.913015	#DIV/0!	#DIV/0!	0.122411	0.122411	0.152673					Travassosinema		♀	26	5.23	4.12	6.46	3.96	6.73	3.69	7.35
		Collection	Dissection		N	29	14	31	31	31	31	26	4	1	31	31	27	1	0	31	31	31							♂	4	1	-		-	-	-	-
					NSQUIR	5.38516	3.74166	5.56776	5.56776	5.56776	5.56776	5.09902	2	1	5.56776	5.56776	5.19615	1	0	5.56776	5.56776	5.56776			N=	31			Juvenile	1	2	-	-	-	-	-	-
1		2018-09-04	2018-09-13	♀		69.48		29	17	27	1	3			1	1	12			1	1	1	1				Thelastoma		♀	27	3.37	2.74	4.3	2.67	4.41	2.52	4.78
2		2018-09-04	2019-09-13	♀		71.88		29	18	30	1	8			1	1				0	0	0	0						♂	1	1	-	-	-	-	-	-
3		2018-09-04	2019-09-14	♀		64.7		17	18	10	1	2			1	1	5			1	1	1	1						Juvenile	0	-	-	-	-	-	-	-
4		2018-09-04	2019-09-17	♀		71.89		32	35	15	1	9	1		1	1	6			1	1	1	1
5		2018-09-04	2019-09-18	♀		67.51		55	47	29	1	7	1	2	1	1	3			1	1	1	1					RnFemale	RnMale	Rnjuve	TcFemale	TcMale	TcJuve	ThFemale	ThMale	ThJuve
6		2018-09-04	2019-09-19	♀		66.17		39	36	24	1	7			1	1	4			1	1	1	1				%Prevalence	100	100	100	83.871	12.9032	3.22581	87.0968	3.22581	0
7		2018-09-04	2019-09-20	♀		65.6		34	17	29	1	3			1	1	6	1		1	1	1	1				N	31	31	31	26	4	1	27	1	0
8		2018-09-04	2019-09-24	♀		71.01		74	36	7	1	5			1	1	5			1	1	1	1					4	3	1	1	1	2	1	1
9		2018-09-04	2019-09-26	♂		67.69		24	22	41	1	4			1	1	4			1	1	1	1					7	3	2	1	1		1
10		2018-09-04	2019-10-05	♂		63.66		17	19	3	1	2			1	1	1			1	1	1	1					7	6	2	1	1		1
11		2018-09-04	2019-10-05	♂		64.27		26	13	18	1				0	0	2			1	1	0	0					10	7	2	2	1		1
12		2018-09-04	2019-10-05	♂		68.56		18	11	8	1	2			1	1	3			1	1	1	1					13	11	3	2			2
13		2018-09-04	2019-10-11	♂		64.34		18	20	12	1				0	0	4			1	1	0	0					15	11	4	2			2
14		2018-09-04	2019-10-12	♂		68.69		42	28	5	1	8			1	1	2			1	1	1	1					17	11	5	2			2
15		2018-09-04	2019-10-12	♀		70.18		43	25	13	1	5			1	1				0	0	0	0					17	12	5	2			2
16		2018-09-04	2019-10-12	♂		76.89		42	6	2	1	5			1	1	1			1	1	1	1					17	12	5	3			2
17		2018-09-04	2019-10-12	♂		66.04		39	26	7	1	13			1	1	5			1	1	1	1					18	13	5	3			2
18		2019-07-30	2019-09-10	♂	20	65.72	9.31	7	13	2	1				0	0				0	0	0	0					18	13	6	3			2
19		2019-07-30	2019-09-10	♂	20		8.96	4	3	5	1				0	0				0	0	0	0					19	13	7	4			2
20		2019-07-30	2019-09-10	♂	20		9.69	22	19	7	1	4			1	1	2			1	1	1	1					20	15	7	4			2
21	Sc1	2020-07-04	2020-07-07	♂	20	67.8	8.6	19	13	2	1				0	0	6			1	1	0	0					22	15	7	5			2
22	Sc2	2020-07-04	2020-07-07	♂	20	72.7	9.6	17	15	1	1	2			1	1	1			1	1	1	1					24	17	7	5			3
23	Sc3	2020-07-04	2020-07-07	♀	20	66.6	9.2	27	23	15	1	14			1	1	2			1	1	1	1					24	17	8	5			3
24	Sc4	2020-07-04	2020-07-07	♀	20	62.2	9.5	24	11	17	1	9	1		1	1	2			1	1	1	1					26	18	8	5			4
25	Sc5	2020-07-04	2020-07-07	♂	20	66.5	9.1	34	15	7	1	2	1		1	1	2			1	1	1	1					27	18	10	7			4
26	Sc6	2020-07-04	2020-07-12	♂	20	71	8.8	15	18	8	1	1			1	1	2			1	1	1	1					28	18	11	7			4
27	Sc7	2020-07-04	2020-07-12	♀	20	69.6	8.8	20	12	5	1	1			1	1	2			1	1	1	1					29	19	12	8			4
28	Sc8	2020-07-04	2020-07-14	♂	20	65.8	9.3	10	7	11	1	11			1	1	2			1	1	1	1					29	19	13	8			5
29	Sc9	2020-07-04	2020-07-14	♂	20	66.8	9.1	7	11	4	1	3			1	1	1			1	1	1	1					32	20	15	9			5
30	Sc10	2020-07-04	2020-07-14	♀	20	68.5	9.5	28	12	6	1	5			1	1	4			1	1	1	1					34	22	15	9			5
31	Sc11	2020-07-04	2020-07-14	♂	20	66	9.1	13	3	5	1	1			1	1	2			1	1	1	1					34	23	17	11			6
																												39	25	18	13			6
																												39	26	24	14			6
																												42	28	27				12
																												42	35	29
																												43	36	29
																												55	36	30
																												74	47	41

## Sheet: R.a.Miya
Riukiaria anachoreta: Miyanoura, Kagoshima city, Kagoshima Prefecture 31°26'00.4"N 130°28'05.0"E
Sample No.		Data		Sex	Segment	Body(mm)	10thSeg	Rhigonema				Travassosinema				Co-prevalence	Thelastoma				Co-prevalence		note				Statistics by QP30			N	Average	90% confidence limits		95% confidence limits		99% confidence limits
							Width(mm)	♀	♂	Juve	Prevalence	♀	♂	Juve	Prevalence		♀	♂	Juve	Prevalence	with Rhigo	with Travasso					Rhigonema		♀	19	10.26	8.53	12.86	8.21	13.42	7.74	14.11
					Average	52.2556	7.67	10.2632	8.63158	2.75	95	4	#DIV/0!	#DIV/0!	60	55	2.69231	#DIV/0!	#DIV/0!	65	65	35							♂	19	8.63	6.84	10.68	6.53	11.11	6.05	11.95
					S.D,	4.48425	0.486772	5.81036	5.21973	1.94936	0.223607	3.74166	#DIV/0!	#DIV/0!	0.502625	0.510418	2.81024	#DIV/0!	#DIV/0!	0.48936	0.48936	0.48936							Juvenile	16	2.75	2	3	1.88	3.69	1.63	3.94
					2×S.E.	2.1139	0.217691	2.66597	2.39498	0.974679	0.1	2.16025	#DIV/0!	#DIV/0!	0.224781	0.228266	1.55884	#DIV/0!	#DIV/0!	0.218849	0.218849	0.218849					Travassosinema		♀	12	4	2.42	5.83	2.25	6.33	1.83	7.17
		Collection	Dissection		N	18	20	19	19	16	20	12	0	0	20	20	13	0	0	20	20	20							♂	0	-	-	-	-	-	-	-
					NSQUIR	4.24264	4.47214	4.3589	4.3589	4	4.47214	3.4641	0	0	4.47214	4.47214	3.60555	0	0	4.47214	4.47214	4.47214			N=	20			Juvenile	0	-	-	-	-	-	-	-
1	Ma1	2020-07-05	2020-07-07	♂	20	41.3	6.9				0	2			1	0				0	0	0	0				Thelastoma		♀	13	2.69	1.77	4.46	1.69	5	1.54	5.62
2	Ma2	2020-07-05	2020-07-07	♀	20	60.4	8.6	26	11	4	1	12			1	1	11			1	1	1	1						♂	0	-	-	-	-	-	-	-
3	Ma3	2020-07-05	2020-07-07	♂	20	52.3	7.6	10	15	3	1	9			1	1	2			1	1	1	1						Juvenile	0	-	-	-	-	-	-	-
4	Ma4	2020-07-05	2020-07-07	♂	20	47.3	6.8	8	6	6	1	8			1	1	1			1	1	1	1
5	Ma5	2020-07-05	2020-07-11	♀	20	51.7	8.1	11	7	1	1	5			1	1	1			1	1	1	1					RnFemale	RnMale	Rnjuve	TcFemale	TcMale	TcJuve	ThFemale	ThMale	ThJuve
6	Ma6	2020-07-05	2020-07-11	♂	20	49.5	7.1	7	12		1	2			1	1				0	0	0	0				%Prevalence	95	95	80	60	0	0	65	0	0
7	Ma7	2020-07-05	2020-07-11	♂	20	48.9	7.3	2	1	1	1				0	0				0	0	0	0				N	19	19	16	12	0	0	13	0	0
8	Ma8	2020-07-05	2020-07-12	♀	20	59.8	8.4	23	20	3	1				0	0	2			1	1	0	0					2	1	1	1			1
9	Ma9	2020-07-05	2020-07-12	♀	20	52.2	7.6	7	1	2	1				0	0	2			1	1	0	0					4	1	1	1			1
10	Ma10	2020-07-05	2020-07-12	♂	20	50	7.2	13	6	1	1	1			1	1				0	0	0	0					6	5	1	1			1
11	Ma11	2020-07-05	2020-07-12	♂	20	51	7.4	7	5	1	1				0	0	2			1	1	0	0					7	5	1	1			1
12	Ma12	2020-07-05	2020-07-12	♂	20	52.8	7.6	8	8	5	1	1			1	1	2			1	1	1	1					7	5	1	2			2
13	Ma13	2020-07-05	2020-07-12	♂	20		7.4	4	10	1	1	2			1	1				0	0	0	0					7	6	1	2			2
14	Ma14	2020-07-05	2020-07-12	♀	20	51.4	8.2	11	8	4	1	4			1	1	1			1	1	1	1					8	6	2	2			2
15	Ma15	2020-07-05	2020-07-12	♀	20	57.8	8	13	19	7	1	1			1	1	6			1	1	1	1					8	6	2	4			2
16	Ma16	2020-07-05	2020-07-12	♂	20	55.2	8	8	5	2	1				0	0	1			1	1	0	0					8	7	2	5			2
17	Ma17	2020-07-05	2020-07-12	♂	20	51	7.6	6	6		1	1			1	1				0	0	0	0					8	7	3	8			2
18	Ma18	2020-07-05	2020-07-12	♂	20	54.2	8	11	7	1	1				0	0				0	0	0	0					10	8	3	9			2
19	Ma19	2020-07-05	2020-07-12	♂	20	53.8	7.6	12	12		1				0	0	2			1	1	0	0					11	8	4	12			6
20	Ma20	2020-07-05	2020-07-12	♂	20		8	8	5	2	1				0	0	2			1	1	0	0					11	10	4				11
																												11	11	5
																												12	12	6
																												13	12	7
																												13	15
																												23	19
																												26	20

## Sheet: R.s.Miya
Riukiaria semicircularis semicircularis: Miyanoura, Kagoshima city, Kagoshima Prefecture 31°26'00.4"N 130°28'05.0"E
Sample No.		Data		Sex	Segment	Body(mm)	10thSeg	Rhigonema				Travassosinema				Co-prevalence	Thelastoma				Co-prevalence		note				Statistics by QP30			N	Average	90% confidence limits		95% confidence limits		99% confidence limits
							Width(mm)	♀	♂	Juve	Prevalence	♀	♂	Juve	Prevalence		♀	♂	Juve	Prevalence	with Rhigo	with Travasso					Rhigonema		♀	9	7.22	5.11	9.67	4.56	10.22	3.78	10.89
					Average	43.7571	7.26667	7.22222	5.66667	5.33333	100	2	#DIV/0!	#DIV/0!	44.4444	44.4444	1.5	#DIV/0!	#DIV/0!	44.4444	44.4444	11.1111							♂	9	5.67	4	8.44	3.78	9	3.44	10.11
					S.D,	2.5185	0.37081	4.49382	4.03113	7.06163	0	1.1547	#DIV/0!	#DIV/0!	0.527046	0.527046	1	#DIV/0!	#DIV/0!	0.527046	0.527046	0.333333							Juvenile	6	5.33	1.67	11.17	1.5	12.17	1.33	15
					2×S.E.	1.90381	0.247207	2.99588	2.68742	5.7658	0	1.1547	#DIV/0!	#DIV/0!	0.351364	0.351364	1	#DIV/0!	#DIV/0!	0.351364	0.351364	0.222222					Travassosinema		♀	4	2	1	2.5	1	2.5	1	2.5
		Collection	Dissection		N	7	9	9	9	6	9	4	0	0	9	9	4	0	0	9	9	9							♂	0	-	-	-	-	-	-	-
					NSQUIR	2.64575	3	3	3	2.44949	3	2	0	0	3	3	2	0	0	3	3	3			N=	9			Juvenile	0	-	-	-	-	-	-	-
1	Ms1	2020-07-04	2020-07-15	♀	20	45.6	7.9	9	5		1				0	0	1			1	1	0	0				Thelastoma		♀	4	1.5	1	2	1	2	1	2.5
2	Ms2	2020-07-04	2020-07-15	♀	20	46.7	7.6	9	5	7	1				0	0	1			1	1	0	0						♂	0	-	-	-	-	-	-	-
3	Ms3	2020-07-04	2020-07-16	♀	20	44.5	7.4	1	5		1	1			1	1				0	0	0	0						Juvenile	0	-	-	-	-	-	-	-
4	Ms4	2020-07-04	2020-07-16	♀	20	44.9	7.3	12	15	19	1	1			1	1	3			1	1	1	1
5	Ms5	2020-07-04	2020-07-16	♂	20		7.3	5	4	2	1				0	0	1			1	1	0	0					RnFemale	RnMale	Rnjuve	TcFemale	TcMale	TcJuve	ThFemale	ThMale	ThJuve
6	Ms6	2020-07-04	2020-07-16	♂	20	40.6	6.7	3	3		1				0	0				0	0	0	0				%Prevalence	100	100	66.6667	44.4444	0	0	44.4444	0	0
7	Ms7	2020-07-04	2020-07-16	♀	20		6.8	7	3	2	1	3			1	1				0	0	0	0				N	9	9	6	4	0	0	4	0	0
8	Ms8	2020-07-04	2020-07-16	♂	20	44	7.1	4	2	1	1				0	0				0	0	0	0					1	2	1	1			1
9	Ms9	2020-07-04	2020-07-16	♀	20	40	7.3	15	9	1	1	3			1	1				0	0	0	0					3	3	1	1			1
																												4	3	2	3			1
																												5	4	2	3			3
																												7	5	7
																												9	5	19
																												9	5
																												12	9
																												15	15

[truncated: 1 more sheets: R.s.Shiroyama]
